# Supplementary material for: The Roles of MTRR and MTHFR Gene Polymorphisms in Colorectal Cancer Survival
Source: Nutrients. 2022 Nov 1;14(21):4594. doi: 10.3390/nu14214594 (PMC9658674; doi:10.3390/nu14214594)
Supplement: Supplementary file 1 [file nutrients-14-04594-s001.zip]

Archive with 1 entries (1 files):
- nutrients-1970065-supplementary.pdf
